# Supplementary material for: ﻿Three new species of Retusigaster Dangerfield, Austin & Whitfield, 1999 (Hymenoptera, Braconidae, Cardiochilinae) with an illustrated key to the New World species
Source: Zookeys. 2022 Apr 4;1092:47–62. doi: 10.3897/zookeys.1092.80560 (PMC9005462; doi:10.3897/zookeys.1092.80560)
Supplement: XML Treatment for Retusigaster [file zookeys.1092.80560-treatment1.xml]

<!DOCTYPE tp:taxon-treatment
  PUBLIC "-//TaxonX//DTD Taxonomic Treatment Publishing DTD v0 20100105//EN" "tax-treatment-NSO.dtd">
<tp:taxon-treatment xmlns:tp="http://www.plazi.org/taxpub"><tp:treatment-meta><kwd-group><label>Taxon classification</label><kwd>
                <named-content content-type="kingdom">Animalia</named-content>
              </kwd><kwd>
                <named-content content-type="order">Hymenoptera</named-content>
              </kwd><kwd>
                <named-content content-type="family">Braconidae</named-content>
              </kwd></kwd-group><mixed-citation publication-type="journal"><person-group><name><surname>Kang</surname><given-names>Ilgoo</given-names></name></person-group><article-title>﻿Three new species of <italic><tp:taxon-name><tp:taxon-name-part taxon-name-part-type="genus" reg="Retusigaster">Retusigaster</tp:taxon-name-part></tp:taxon-name></italic> Dangerfield, Austin &amp; Whitfield, 1999 (<tp:taxon-name><tp:taxon-name-part taxon-name-part-type="order">Hymenoptera</tp:taxon-name-part></tp:taxon-name>, <tp:taxon-name><tp:taxon-name-part taxon-name-part-type="family">Braconidae</tp:taxon-name-part></tp:taxon-name>, <tp:taxon-name><tp:taxon-name-part taxon-name-part-type="subfamily">Cardiochilinae</tp:taxon-name-part></tp:taxon-name>) with an illustrated key to the New World species</article-title><source>Zookeys</source><day>04</day><month>04</month><year>2022</year><volume>1092</volume><fpage>47</fpage><lpage>62</lpage><pub-id pub-id-type="doi">10.3897/zookeys.1092.80560</pub-id></mixed-citation></tp:treatment-meta><tp:nomenclature><label>﻿</label><tp:taxon-name>
              <object-id xmlns:xlink="http://www.w3.org/1999/xlink" content-type="arpha" xlink:type="simple">DF5DF810-F4FA-5AB6-BD87-D06ED4206DD2</object-id>
              <tp:taxon-name-part taxon-name-part-type="genus" reg="Retusigaster">Retusigaster</tp:taxon-name-part>
            </tp:taxon-name><tp:taxon-authority>Dangerfield, Austin &amp; Whitfield, 1999</tp:taxon-authority></tp:nomenclature><tp:treatment-sec sec-type="type species" id="SECID0EILAC"><title>Type species.</title><p><italic><tp:taxon-name><tp:taxon-name-part taxon-name-part-type="genus" reg="Cardiochiles">Cardiochiles</tp:taxon-name-part><tp:taxon-name-part taxon-name-part-type="species" reg="rubidus">rubidus</tp:taxon-name-part></tp:taxon-name></italic> Mao, 1949</p></tp:treatment-sec><tp:treatment-sec sec-type="diagnosis" id="SECID0EZLAC"><title>Diagnosis.</title><p><xref ref-type="bibr" rid="B2">Dangerfield et al. (1999)</xref> and <xref ref-type="bibr" rid="B9">Mercado and Wharton (2003)</xref> provided detailed diagnostic characters. <italic><tp:taxon-name><tp:taxon-name-part taxon-name-part-type="genus" reg="Retusigaster">Retusigaster</tp:taxon-name-part></tp:taxon-name></italic> can be easily distinguished from other cardiochiline genera by the combination of the following characters: eye seemingly bare (Figs <xref ref-type="fig" rid="F2">2C</xref>, <xref ref-type="fig" rid="F3">3C</xref>, <xref ref-type="fig" rid="F5">5C</xref>); clypeal tubercle absent (Figs <xref ref-type="fig" rid="F2">2C</xref>, <xref ref-type="fig" rid="F3">3C</xref>, <xref ref-type="fig" rid="F5">5C</xref>); mouthparts short (Figs <xref ref-type="fig" rid="F2">2C</xref>, <xref ref-type="fig" rid="F3">3C</xref>, <xref ref-type="fig" rid="F5">5C</xref>); scutellum apically with carinate margin (Key image 2); hind tibia without apical cuplike projection (Figs <xref ref-type="fig" rid="F2">2A</xref>, <xref ref-type="fig" rid="F3">3A</xref>, <xref ref-type="fig" rid="F5">5A</xref>); ovipositor and ovipositor sheath short (Figs <xref ref-type="fig" rid="F2">2A</xref>, <xref ref-type="fig" rid="F3">3A</xref>, <xref ref-type="fig" rid="F5">5A</xref>); hypopygium entirely sclerotized and ventro-apically blunt (Figs <xref ref-type="fig" rid="F2">2A</xref>, <xref ref-type="fig" rid="F3">3A</xref>, <xref ref-type="fig" rid="F5">5A</xref>).</p></tp:treatment-sec><tp:treatment-sec sec-type="distribution" id="SECID0EWOAC"><title>Distribution.</title><p>Nearctic region (Canada, USA, Mexico), Neotropical region (Jamaica and Mexico), Palearctic region (Kazakhstan, Mongolia, Turkey, Turkmenistan).</p></tp:treatment-sec><tp:treatment-sec sec-type="biology" id="SECID0E2OAC"><title>Biology.</title><p>Potential food sources of two species of <italic><tp:taxon-name><tp:taxon-name-part taxon-name-part-type="genus" reg="Retusigaster">Retusigaster</tp:taxon-name-part></tp:taxon-name></italic> are found. A member of <italic><tp:taxon-name><tp:taxon-name-part taxon-name-part-type="genus" reg="Retusigaster">R.</tp:taxon-name-part><tp:taxon-name-part taxon-name-part-type="species" reg="arugosus">arugosus</tp:taxon-name-part></tp:taxon-name></italic> was collected on cotton (<italic><tp:taxon-name><tp:taxon-name-part taxon-name-part-type="genus" reg="Gossypium">Gossypium</tp:taxon-name-part></tp:taxon-name></italic> sp.; <tp:taxon-name><tp:taxon-name-part taxon-name-part-type="family">Malvaceae</tp:taxon-name-part></tp:taxon-name>) in Texas, and a specimen of <italic><tp:taxon-name><tp:taxon-name-part taxon-name-part-type="genus" reg="Retusigaster">R.</tp:taxon-name-part><tp:taxon-name-part taxon-name-part-type="species" reg="purshi">purshi</tp:taxon-name-part></tp:taxon-name></italic> sp. nov. was collected on Mexican cliffrose (<italic><tp:taxon-name><tp:taxon-name-part taxon-name-part-type="genus" reg="Purshia">Purshia</tp:taxon-name-part><tp:taxon-name-part taxon-name-part-type="species" reg="mexicana">mexicana</tp:taxon-name-part></tp:taxon-name></italic> (D. Don) S. L. Welsh; <tp:taxon-name><tp:taxon-name-part taxon-name-part-type="family">Rosaceae</tp:taxon-name-part></tp:taxon-name>) in Nevada.</p></tp:treatment-sec><tp:treatment-sec><!--Section generated to contain objects referenced in tp:taxon-treatment.--><fig id="F2" position="float" orientation="portrait"><object-id xmlns:xlink="http://www.w3.org/1999/xlink" content-type="doi" xlink:type="simple">10.3897/zookeys.1092.80560.figure2</object-id><object-id xmlns:xlink="http://www.w3.org/1999/xlink" content-type="arpha" xlink:type="simple">1CBE74B3-A1D5-5E13-98B9-1B9B868C16A2</object-id><label>Figure 2.</label><caption><p><italic><tp:taxon-name><tp:taxon-name-part taxon-name-part-type="genus" reg="Retusigaster">Retusigaster</tp:taxon-name-part><tp:taxon-name-part taxon-name-part-type="species" reg="pulawskii">pulawskii</tp:taxon-name-part></tp:taxon-name></italic> sp. nov. <bold>A</bold> lateral habitus <bold>B</bold> dorsal habitus <bold>C</bold> anterior head <bold>D</bold> dorsal propodeum to T3 <bold>E</bold> wings <bold>F</bold> dorsal mesosoma <bold>G</bold> mesopleuron and metapleuron.</p></caption><graphic xmlns:xlink="http://www.w3.org/1999/xlink" xlink:href="zookeys-1092-047-g002.jpg" position="float" orientation="portrait" xlink:type="simple" id="oo_668119.jpg"><uri content-type="original_file" xlink:type="simple">https://binary.pensoft.net/fig/668119</uri></graphic></fig><fig id="F3" position="float" orientation="portrait"><object-id xmlns:xlink="http://www.w3.org/1999/xlink" content-type="doi" xlink:type="simple">10.3897/zookeys.1092.80560.figure3</object-id><object-id xmlns:xlink="http://www.w3.org/1999/xlink" content-type="arpha" xlink:type="simple">CA234789-A601-518F-9E43-B91F27F0F15E</object-id><label>Figure 3.</label><caption><p><italic><tp:taxon-name><tp:taxon-name-part taxon-name-part-type="genus" reg="Retusigaster">Retusigaster</tp:taxon-name-part><tp:taxon-name-part taxon-name-part-type="species" reg="purshi">purshi</tp:taxon-name-part></tp:taxon-name></italic> sp. nov. <bold>A</bold> lateral habitus <bold>B</bold> dorsal habitus <bold>C</bold> anterior head <bold>D</bold> dorsal mesosoma <bold>E</bold> forewing.</p></caption><graphic xmlns:xlink="http://www.w3.org/1999/xlink" xlink:href="zookeys-1092-047-g003.jpg" position="float" orientation="portrait" xlink:type="simple" id="oo_668120.jpg"><uri content-type="original_file" xlink:type="simple">https://binary.pensoft.net/fig/668120</uri></graphic></fig><fig id="F5" position="float" orientation="portrait"><object-id xmlns:xlink="http://www.w3.org/1999/xlink" content-type="doi" xlink:type="simple">10.3897/zookeys.1092.80560.figure5</object-id><object-id xmlns:xlink="http://www.w3.org/1999/xlink" content-type="arpha" xlink:type="simple">0DF6C813-AAA1-51BC-BFA8-BC939839145A</object-id><label>Figure 5.</label><caption><p><italic><tp:taxon-name><tp:taxon-name-part taxon-name-part-type="genus" reg="Retusigaster">Retusigaster</tp:taxon-name-part><tp:taxon-name-part taxon-name-part-type="species" reg="vanduzeei">vanduzeei</tp:taxon-name-part></tp:taxon-name></italic> sp. nov. <bold>A</bold> lateral habitus <bold>B</bold> dorsal habitus <bold>C</bold> anterior head <bold>D</bold> dorsal head <bold>E</bold> lateral head <bold>F</bold> wings <bold>G</bold> mesopleuron and metapleuron <bold>H</bold> scutellum to T3.</p></caption><graphic xmlns:xlink="http://www.w3.org/1999/xlink" xlink:href="zookeys-1092-047-g005.jpg" position="float" orientation="portrait" xlink:type="simple" id="oo_668122.jpg"><uri content-type="original_file" xlink:type="simple">https://binary.pensoft.net/fig/668122</uri></graphic></fig></tp:treatment-sec><ref-list><ref id="B2"><mixed-citation xmlns:xlink="http://www.w3.org/1999/xlink" xlink:type="simple"><person-group><name name-style="western"><surname>Dangerfield</surname><given-names>PC</given-names></name><name name-style="western"><surname>Austin</surname><given-names>AD</given-names></name><name name-style="western"><surname>Whitfield</surname><given-names>JB</given-names></name></person-group> (<year>1999</year>) <article-title>Systematics of the world genera of <tp:taxon-name><tp:taxon-name-part taxon-name-part-type="subfamily">Cardiochilinae</tp:taxon-name-part></tp:taxon-name> (<tp:taxon-name><tp:taxon-name-part taxon-name-part-type="order">Hymenoptera</tp:taxon-name-part></tp:taxon-name>: <tp:taxon-name><tp:taxon-name-part taxon-name-part-type="family">Braconidae</tp:taxon-name-part></tp:taxon-name>).</article-title><source>Invertebrate Systematics</source><volume>13</volume>(<issue>6</issue>): <fpage>917</fpage>–<lpage>976</lpage>. <ext-link xlink:href="10.1071/IT98020" ext-link-type="doi" xlink:type="simple">https://doi.org/10.1071/IT98020</ext-link></mixed-citation></ref><ref id="B9"><mixed-citation xmlns:xlink="http://www.w3.org/1999/xlink" xlink:type="simple"><person-group><name name-style="western"><surname>Mercado</surname><given-names>I</given-names></name><name name-style="western"><surname>Wharton</surname><given-names>RA</given-names></name></person-group> (<year>2003</year>) <article-title>Mexican cardiochiline genera (<tp:taxon-name><tp:taxon-name-part taxon-name-part-type="order">Hymenoptera</tp:taxon-name-part></tp:taxon-name>: <tp:taxon-name><tp:taxon-name-part taxon-name-part-type="family">Braconidae</tp:taxon-name-part></tp:taxon-name>), including a preliminary assessment of species-groups in <italic><tp:taxon-name><tp:taxon-name-part taxon-name-part-type="genus">Toxoneuron</tp:taxon-name-part></tp:taxon-name></italic> Say and <italic><tp:taxon-name><tp:taxon-name-part taxon-name-part-type="genus">Retusigaster</tp:taxon-name-part></tp:taxon-name></italic> Dangerfield, Austin and Whitfield.</article-title><source>Journal of Natural History</source><volume>37</volume>(<issue>7</issue>): <fpage>845</fpage>–<lpage>902</lpage>. <ext-link xlink:href="10.1080/00222930110097167" ext-link-type="doi" xlink:type="simple">https://doi.org/10.1080/00222930110097167</ext-link></mixed-citation></ref></ref-list></tp:taxon-treatment>
