# Supplementary material for: ﻿Three new species of Retusigaster Dangerfield, Austin & Whitfield, 1999 (Hymenoptera, Braconidae, Cardiochilinae) with an illustrated key to the New World species
Source: Zookeys. 2022 Apr 4;1092:47–62. doi: 10.3897/zookeys.1092.80560 (PMC9005462; doi:10.3897/zookeys.1092.80560)
Supplement: XML Treatment for Retusigaster dignus [file zookeys.1092.80560-treatment5.xml]

<!DOCTYPE tp:taxon-treatment
  PUBLIC "-//TaxonX//DTD Taxonomic Treatment Publishing DTD v0 20100105//EN" "tax-treatment-NSO.dtd">
<tp:taxon-treatment xmlns:tp="http://www.plazi.org/taxpub"><tp:treatment-meta><kwd-group><label>Taxon classification</label><kwd>
                <named-content content-type="kingdom">Animalia</named-content>
              </kwd><kwd>
                <named-content content-type="order">Hymenoptera</named-content>
              </kwd><kwd>
                <named-content content-type="family">Braconidae</named-content>
              </kwd></kwd-group><mixed-citation publication-type="journal"><person-group><name><surname>Kang</surname><given-names>Ilgoo</given-names></name></person-group><article-title>﻿Three new species of <italic><tp:taxon-name><tp:taxon-name-part taxon-name-part-type="genus" reg="Retusigaster">Retusigaster</tp:taxon-name-part></tp:taxon-name></italic> Dangerfield, Austin &amp; Whitfield, 1999 (<tp:taxon-name><tp:taxon-name-part taxon-name-part-type="order">Hymenoptera</tp:taxon-name-part></tp:taxon-name>, <tp:taxon-name><tp:taxon-name-part taxon-name-part-type="family">Braconidae</tp:taxon-name-part></tp:taxon-name>, <tp:taxon-name><tp:taxon-name-part taxon-name-part-type="subfamily">Cardiochilinae</tp:taxon-name-part></tp:taxon-name>) with an illustrated key to the New World species</article-title><source>Zookeys</source><day>04</day><month>04</month><year>2022</year><volume>1092</volume><fpage>47</fpage><lpage>62</lpage><pub-id pub-id-type="doi">10.3897/zookeys.1092.80560</pub-id></mixed-citation></tp:treatment-meta><tp:nomenclature><label>﻿</label><tp:taxon-name>
              <object-id xmlns:xlink="http://www.w3.org/1999/xlink" content-type="arpha" xlink:type="simple">0FB82418-F7EE-59DD-995D-95EB78E28C15</object-id>
              <tp:taxon-name-part taxon-name-part-type="genus" reg="Retusigaster">Retusigaster</tp:taxon-name-part>
              <tp:taxon-name-part taxon-name-part-type="species" reg="dignus">dignus</tp:taxon-name-part>
            </tp:taxon-name><tp:taxon-authority>(Mao, 1949)</tp:taxon-authority><xref ref-type="fig" rid="F1">Fig. 1</xref></tp:nomenclature><tp:treatment-sec sec-type="material" id="SECID0EE4AE"><title>Material examined.</title><p><bold><italic>Non-type specimen</italic></bold> USA: 1♀; Pearsall, Texas. 30.ix.1936. Deposited in <named-content xmlns:xlink="http://www.w3.org/1999/xlink" content-type="dwc:institutional_code" xlink:title="Texas A&amp;M University Insect Collection" xlink:href="http://grbio.org/institution/texas-am-university-1" xlink:type="simple">TAMU</named-content>.</p></tp:treatment-sec><tp:treatment-sec sec-type="diagnosis" id="SECID0EU4AE"><title>Diagnosis.</title><p><italic><tp:taxon-name><tp:taxon-name-part taxon-name-part-type="genus" reg="Retusigaster">Retusigaster</tp:taxon-name-part><tp:taxon-name-part taxon-name-part-type="species" reg="dignus">dignus</tp:taxon-name-part></tp:taxon-name></italic> can be distinguished from other members of <italic><tp:taxon-name><tp:taxon-name-part taxon-name-part-type="genus" reg="Retusigaster">Retusigaster</tp:taxon-name-part></tp:taxon-name></italic> by having longer body length (~ 7.5mm); fore wing apically infuscate with pale stigma (Key Image 5A); basal spur on hind tibia 0.67 × longer than length of basitarsus; T1 pale; T2 mostly pale, medially and submedially dark (Fig. <xref ref-type="fig" rid="F1">1</xref>).</p><fig id="F1" position="float" orientation="portrait"><object-id xmlns:xlink="http://www.w3.org/1999/xlink" content-type="doi" xlink:type="simple">10.3897/zookeys.1092.80560.figure1</object-id><object-id xmlns:xlink="http://www.w3.org/1999/xlink" content-type="arpha" xlink:type="simple">B491EA8A-7881-59A0-ADB6-C81E8AB2F158</object-id><label>Figure 1.</label><caption><p>Dorsal habitus of <italic><tp:taxon-name><tp:taxon-name-part taxon-name-part-type="genus" reg="Retusigaster">Retusigaster</tp:taxon-name-part><tp:taxon-name-part taxon-name-part-type="species" reg="dignus">dignus</tp:taxon-name-part></tp:taxon-name></italic>.</p></caption><graphic xmlns:xlink="http://www.w3.org/1999/xlink" xlink:href="zookeys-1092-047-g001.jpg" position="float" orientation="portrait" xlink:type="simple" id="oo_668118.jpg"><uri content-type="original_file" xlink:type="simple">https://binary.pensoft.net/fig/668118</uri></graphic></fig></tp:treatment-sec><tp:treatment-sec sec-type="description" id="SECID0EI6AE"><title>Description.</title><p>See <xref ref-type="bibr" rid="B8">Mao (1949)</xref>.</p><p><bold>Male.</bold> Unknown.</p></tp:treatment-sec><tp:treatment-sec sec-type="biology" id="SECID0EW6AE"><title>Biology.</title><p>Unknown.</p></tp:treatment-sec><tp:treatment-sec sec-type="distribution" id="SECID0E26AE"><title>Distribution.</title><p>Nearctic region (USA).</p></tp:treatment-sec><ref-list><ref id="B8"><mixed-citation xmlns:xlink="http://www.w3.org/1999/xlink" xlink:type="simple"><person-group><name name-style="western"><surname>Mao</surname><given-names>YT</given-names></name></person-group> (<year>1949</year>) <article-title>The species of ichneumon-flies of the genus <italic><tp:taxon-name><tp:taxon-name-part taxon-name-part-type="genus">Cardiochiles</tp:taxon-name-part></tp:taxon-name></italic> occurring in America north of Mexico.</article-title><source>Proceedings of the United States National Museum</source><volume>99</volume>(<issue>3237</issue>): <fpage>229</fpage>–<lpage>266</lpage>. <ext-link xlink:href="10.5479/si.00963801.99-3237.229" ext-link-type="doi" xlink:type="simple">https://doi.org/10.5479/si.00963801.99-3237.229</ext-link></mixed-citation></ref></ref-list></tp:taxon-treatment>
