# Supplementary material for: ﻿Three new species of Retusigaster Dangerfield, Austin & Whitfield, 1999 (Hymenoptera, Braconidae, Cardiochilinae) with an illustrated key to the New World species
Source: Zookeys. 2022 Apr 4;1092:47–62. doi: 10.3897/zookeys.1092.80560 (PMC9005462; doi:10.3897/zookeys.1092.80560)
Supplement: XML Treatment for Retusigaster pulawskii [file zookeys.1092.80560-treatment7.xml]

<!DOCTYPE tp:taxon-treatment
  PUBLIC "-//TaxonX//DTD Taxonomic Treatment Publishing DTD v0 20100105//EN" "tax-treatment-NSO.dtd">
<tp:taxon-treatment xmlns:tp="http://www.plazi.org/taxpub"><tp:treatment-meta><kwd-group><label>Taxon classification</label><kwd>
                <named-content content-type="kingdom">Animalia</named-content>
              </kwd><kwd>
                <named-content content-type="order">Hymenoptera</named-content>
              </kwd><kwd>
                <named-content content-type="family">Braconidae</named-content>
              </kwd></kwd-group><mixed-citation publication-type="journal"><person-group><name><surname>Kang</surname><given-names>Ilgoo</given-names></name></person-group><article-title>﻿Three new species of <italic><tp:taxon-name><tp:taxon-name-part taxon-name-part-type="genus" reg="Retusigaster">Retusigaster</tp:taxon-name-part></tp:taxon-name></italic> Dangerfield, Austin &amp; Whitfield, 1999 (<tp:taxon-name><tp:taxon-name-part taxon-name-part-type="order">Hymenoptera</tp:taxon-name-part></tp:taxon-name>, <tp:taxon-name><tp:taxon-name-part taxon-name-part-type="family">Braconidae</tp:taxon-name-part></tp:taxon-name>, <tp:taxon-name><tp:taxon-name-part taxon-name-part-type="subfamily">Cardiochilinae</tp:taxon-name-part></tp:taxon-name>) with an illustrated key to the New World species</article-title><source>Zookeys</source><day>04</day><month>04</month><year>2022</year><volume>1092</volume><fpage>47</fpage><lpage>62</lpage><pub-id pub-id-type="doi">10.3897/zookeys.1092.80560</pub-id></mixed-citation></tp:treatment-meta><tp:nomenclature><label>﻿</label><tp:taxon-name>
              <object-id xmlns:xlink="http://www.w3.org/1999/xlink" content-type="arpha" xlink:type="simple">EAAB0BD2-200B-5564-AF0C-2A526F9D74AC</object-id>
              <tp:taxon-name-part taxon-name-part-type="genus" reg="Retusigaster">Retusigaster</tp:taxon-name-part>
              <tp:taxon-name-part taxon-name-part-type="species" reg="pulawskii">pulawskii</tp:taxon-name-part>
              <object-id xmlns:xlink="http://www.w3.org/1999/xlink" content-type="zoobank" xlink:type="simple">http://zoobank.org/B6B59B1C-6EFE-4793-BA8B-0D5DB4A67502</object-id>
            </tp:taxon-name><tp:taxon-authority>Kang</tp:taxon-authority><tp:taxon-status xmlns:xlink="http://www.w3.org/1999/xlink" xlink:type="simple">sp. nov.</tp:taxon-status><xref ref-type="fig" rid="F2">Fig. 2A–G</xref></tp:nomenclature><tp:treatment-sec sec-type="material" id="SECID0EJFAG"><title>Material examined.</title><p><bold><italic>Holotype</italic></bold> Jamaica: ♀; Port Henderson, Catherine Parish; 16.xi.1986; W. J. Pulawski. Holotype will be deposited in <named-content xmlns:xlink="http://www.w3.org/1999/xlink" content-type="dwc:institutional_code" xlink:title="California Academy of Sciences" xlink:href="http://grbio.org/institution/california-academy-sciences" xlink:type="simple">CAS</named-content>.</p></tp:treatment-sec><tp:treatment-sec sec-type="diagnosis" id="SECID0EZFAG"><title>Diagnosis.</title><p><italic><tp:taxon-name><tp:taxon-name-part taxon-name-part-type="genus" reg="Retusigaster">Retusigaster</tp:taxon-name-part><tp:taxon-name-part taxon-name-part-type="species" reg="pulawskii">pulawskii</tp:taxon-name-part></tp:taxon-name></italic> sp. nov. is most similar to <italic><tp:taxon-name><tp:taxon-name-part taxon-name-part-type="genus" reg="Retusigaster">R.</tp:taxon-name-part><tp:taxon-name-part taxon-name-part-type="species" reg="albopilosus">albopilosus</tp:taxon-name-part></tp:taxon-name></italic>. The following characters can distinguish the new species from other species of <italic><tp:taxon-name><tp:taxon-name-part taxon-name-part-type="genus" reg="Retusigaster">Retusigaster</tp:taxon-name-part></tp:taxon-name></italic>: precoxal sulcus not reaching posterior margin of mesopleuron (Fig. <xref ref-type="fig" rid="F2">2G</xref>); fore tibia entirely pale (Fig. <xref ref-type="fig" rid="F2">2A</xref>); fore wing apically infuscate (Fig. <xref ref-type="fig" rid="F2">2E</xref>); transverse carina of propodeum reaching lateral margin (Figs <xref ref-type="fig" rid="F2">2D</xref>, <xref ref-type="fig" rid="F2">2F</xref>); stigma entirely dark (Fig. <xref ref-type="fig" rid="F2">2E</xref>); hind femur entirely pale (Fig. <xref ref-type="fig" rid="F2">2A</xref>); metasoma mostly dark (Fig. <xref ref-type="fig" rid="F2">2B</xref>); T1 laterally orange (Fig. <xref ref-type="fig" rid="F2">2D</xref>); Y-shaped suture of T1entirely smooth (Fig. <xref ref-type="fig" rid="F2">2D</xref>); T2 medially orange (Fig. <xref ref-type="fig" rid="F2">2D</xref>).</p><fig id="F2" position="float" orientation="portrait"><object-id xmlns:xlink="http://www.w3.org/1999/xlink" content-type="doi" xlink:type="simple">10.3897/zookeys.1092.80560.figure2</object-id><object-id xmlns:xlink="http://www.w3.org/1999/xlink" content-type="arpha" xlink:type="simple">1CBE74B3-A1D5-5E13-98B9-1B9B868C16A2</object-id><label>Figure 2.</label><caption><p><italic><tp:taxon-name><tp:taxon-name-part taxon-name-part-type="genus" reg="Retusigaster">Retusigaster</tp:taxon-name-part><tp:taxon-name-part taxon-name-part-type="species" reg="pulawskii">pulawskii</tp:taxon-name-part></tp:taxon-name></italic> sp. nov. <bold>A</bold> lateral habitus <bold>B</bold> dorsal habitus <bold>C</bold> anterior head <bold>D</bold> dorsal propodeum to T3 <bold>E</bold> wings <bold>F</bold> dorsal mesosoma <bold>G</bold> mesopleuron and metapleuron.</p></caption><graphic xmlns:xlink="http://www.w3.org/1999/xlink" xlink:href="zookeys-1092-047-g002.jpg" position="float" orientation="portrait" xlink:type="simple" id="oo_668119.jpg"><uri content-type="original_file" xlink:type="simple">https://binary.pensoft.net/fig/668119</uri></graphic></fig></tp:treatment-sec><tp:treatment-sec sec-type="description" id="SECID0EOJAG"><title>Description.</title><p>Body ~ 4.69 mm. <bold><italic>Head</italic></bold>: Antenna 37-segmented. Face width ~ 1.28 × longer than its height (73:57). Interantennal space with median carina. Width of anterior ocellus ~ 0.92 × longer than POL (11:12). Eye seemingly without interommatidial setae; median width of eye ~ 0.97 × longer than the median width of gena in lateral view (31:32). Gena extended ventroposteriorly into weak prominence. Clypeus ~ 2.25 × longer than its height (54:24); clypeal tubercles absent. Mandible bidentate. Maxillary palpus five-segmented. Labial palpus four-segmented. Galea short. Glossa short. Occipital carina absent. <bold><italic>Mesosoma</italic></bold>: Notauli entirely crenulate, strongly crenulate posteriorly. Scutellar sulcus ~ 0.44 × longer than width (19:43), with three carinae. Postscutellar depression finely crenulate. Pronotum dorsally crenulate and posteriorly rugulose. Mesopleulon mostly smooth, posterior margin strongly crenulate; precoxal sulcus crenulate not reaching posterior margin; epicnemial carina absent; episternal scrobe present. Metapleuron anteriorly smooth and posteriorly rugulose. Propodeum strongly rugulose, ~ 0.36 × longer than its median width (36:100); propodeal areola heart-shaped, ~ 1.17 × longer than its maximum width (27:23); transverse carina reaching lateral margin. <bold><italic>Legs</italic></bold>: Basal spur on fore tibia ~ 0.58 × longer than length of basitarsus (19:33). Basal spur on mid tibia ~ 0.63 × longer than length of basitarsus (30:48). Hind tibia without apical cup-like projection; basal spur on hind tibia ~ 0.64 × longer than length of basitarsus (47:74); claws pectinate. <bold><italic>Wings</italic></bold>: Fore wing ~ 4.14 mm; second submarginal cell trapezoid, ~ 3.20 × longer than height (80:25); 1r absent; 3r absent; RS evenly curved; pterostigma ~ 2.89 × longer than wide medially (81:28). Hind wing ~ 3.43 mm; 2r-m absent; 2–1A basally present. <bold><italic>Metasoma</italic></bold>: T1 ~ 1.32 × longer than its posterior width (66:50), anteriorly with lateral carina; Y-shaped suture of T1entirely smooth. T2 ~ 0.34 × longer than its posterior width (36:105), ~ 0.95 × longer than T3 (36:38). T3 ~ 0.36 × longer than its posterior width (38:106). Hypopygium without median longitudinal fold. Protruded ovipositor sheath ~ 0.27 × longer than length of hind basitarsus (20:74), apically with short setae. <bold><italic>Color</italic></bold>: Body mostly dark brown. Fore wing apically infuscate; stigma entirely dark. The following areas orange: fore tibia; all femora, basal mid and hind tibiae; medial and lateral T1; medial T2.</p></tp:treatment-sec><tp:treatment-sec sec-type="etymology" id="SECID0EGKAG"><title>Etymology.</title><p>Named in honor of Dr Wojciech Jerzy Pulawski, Curator of Entomology, Emeritus, at <named-content xmlns:xlink="http://www.w3.org/1999/xlink" content-type="dwc:institutional_code" xlink:title="California Academy of Sciences" xlink:href="http://grbio.org/institution/california-academy-sciences" xlink:type="simple">CAS</named-content>, the person who collected the specimen from Jamaica.</p></tp:treatment-sec><tp:treatment-sec sec-type="biology" id="SECID0ERKAG"><title>Biology.</title><p>Unknown.</p></tp:treatment-sec><tp:treatment-sec sec-type="distribution" id="SECID0EWKAG"><title>Distribution.</title><p><italic><tp:taxon-name><tp:taxon-name-part taxon-name-part-type="genus" reg="Retusigaster">Retusigaster</tp:taxon-name-part><tp:taxon-name-part taxon-name-part-type="species" reg="pulawskii">pulawskii</tp:taxon-name-part></tp:taxon-name></italic> sp. nov. is known from a single female specimen collected in Jamaica.</p></tp:treatment-sec></tp:taxon-treatment>
