# Supplementary material for: ﻿Three new species of Retusigaster Dangerfield, Austin & Whitfield, 1999 (Hymenoptera, Braconidae, Cardiochilinae) with an illustrated key to the New World species
Source: Zookeys. 2022 Apr 4;1092:47–62. doi: 10.3897/zookeys.1092.80560 (PMC9005462; doi:10.3897/zookeys.1092.80560)
Supplement: XML Treatment for Retusigaster pullus [file zookeys.1092.80560-treatment8.xml]

<!DOCTYPE tp:taxon-treatment
  PUBLIC "-//TaxonX//DTD Taxonomic Treatment Publishing DTD v0 20100105//EN" "tax-treatment-NSO.dtd">
<tp:taxon-treatment xmlns:tp="http://www.plazi.org/taxpub"><tp:treatment-meta><kwd-group><label>Taxon classification</label><kwd>
                <named-content content-type="kingdom">Animalia</named-content>
              </kwd><kwd>
                <named-content content-type="order">Hymenoptera</named-content>
              </kwd><kwd>
                <named-content content-type="family">Braconidae</named-content>
              </kwd></kwd-group><mixed-citation publication-type="journal"><person-group><name><surname>Kang</surname><given-names>Ilgoo</given-names></name></person-group><article-title>﻿Three new species of <italic><tp:taxon-name><tp:taxon-name-part taxon-name-part-type="genus" reg="Retusigaster">Retusigaster</tp:taxon-name-part></tp:taxon-name></italic> Dangerfield, Austin &amp; Whitfield, 1999 (<tp:taxon-name><tp:taxon-name-part taxon-name-part-type="order">Hymenoptera</tp:taxon-name-part></tp:taxon-name>, <tp:taxon-name><tp:taxon-name-part taxon-name-part-type="family">Braconidae</tp:taxon-name-part></tp:taxon-name>, <tp:taxon-name><tp:taxon-name-part taxon-name-part-type="subfamily">Cardiochilinae</tp:taxon-name-part></tp:taxon-name>) with an illustrated key to the New World species</article-title><source>Zookeys</source><day>04</day><month>04</month><year>2022</year><volume>1092</volume><fpage>47</fpage><lpage>62</lpage><pub-id pub-id-type="doi">10.3897/zookeys.1092.80560</pub-id></mixed-citation></tp:treatment-meta><tp:nomenclature><label>﻿</label><tp:taxon-name>
              <object-id xmlns:xlink="http://www.w3.org/1999/xlink" content-type="arpha" xlink:type="simple">C628C157-5C23-51A4-B0E4-33BE24FADCD0</object-id>
              <tp:taxon-name-part taxon-name-part-type="genus" reg="Retusigaster">Retusigaster</tp:taxon-name-part>
              <tp:taxon-name-part taxon-name-part-type="species" reg="pullus">pullus</tp:taxon-name-part>
            </tp:taxon-name><tp:taxon-authority>(Mao, 1949)</tp:taxon-authority></tp:nomenclature><tp:treatment-sec sec-type="material" id="SECID0ELMAG"><title>Material examined.</title><p><bold><italic>Non-type specimens</italic></bold> USA • 1♀; three miles east of Presidio, Texas; 1–3.v.1963; H. E. Evans. Deposited in <named-content xmlns:xlink="http://www.w3.org/1999/xlink" content-type="dwc:institutional_code" xlink:title="Museum of Comparative Zoology" xlink:href="http://grbio.org/institution/museum-comparative-zoology" xlink:type="simple">MCZ</named-content>. 1♀; Randall County, Texas; Bushland; 26.vii.−7.viii.1983; T. J. Kring; Malaise trap. Deposited in <named-content xmlns:xlink="http://www.w3.org/1999/xlink" content-type="dwc:institutional_code" xlink:title="Texas A&amp;M University Insect Collection" xlink:href="http://grbio.org/institution/texas-am-university-1" xlink:type="simple">TAMU</named-content>.</p></tp:treatment-sec><tp:treatment-sec sec-type="diagnosis" id="SECID0EANAG"><title>Diagnosis.</title><p>By having dark head and mesosoma with pale metasoma, members of <italic><tp:taxon-name><tp:taxon-name-part taxon-name-part-type="genus" reg="Retusigaster">R.</tp:taxon-name-part><tp:taxon-name-part taxon-name-part-type="species" reg="pullus">pullus</tp:taxon-name-part></tp:taxon-name></italic> and <italic><tp:taxon-name><tp:taxon-name-part taxon-name-part-type="genus" reg="Retusigaster">R.</tp:taxon-name-part><tp:taxon-name-part taxon-name-part-type="species" reg="arugosus">arugosus</tp:taxon-name-part></tp:taxon-name></italic> can be distinguished from the other members of <italic><tp:taxon-name><tp:taxon-name-part taxon-name-part-type="genus" reg="Retusigaster">Retusigaster</tp:taxon-name-part></tp:taxon-name></italic>. The members of <italic><tp:taxon-name><tp:taxon-name-part taxon-name-part-type="genus" reg="Retusigaster">R.</tp:taxon-name-part><tp:taxon-name-part taxon-name-part-type="species" reg="pullus">pullus</tp:taxon-name-part></tp:taxon-name></italic> are distinguished from the members of <italic><tp:taxon-name><tp:taxon-name-part taxon-name-part-type="genus" reg="Retusigaster">R.</tp:taxon-name-part><tp:taxon-name-part taxon-name-part-type="species" reg="arugosus">arugosus</tp:taxon-name-part></tp:taxon-name></italic> by having entirely infuscate wings (Key image 4B).</p></tp:treatment-sec><tp:treatment-sec sec-type="description" id="SECID0EZOAG"><title>Description.</title><p>See <xref ref-type="bibr" rid="B8">Mao (1949)</xref>.</p><p><bold>Male.</bold> Unknown.</p></tp:treatment-sec><tp:treatment-sec sec-type="biology" id="SECID0EHPAG"><title>Biology.</title><p>Unknown.</p></tp:treatment-sec><tp:treatment-sec sec-type="distribution" id="SECID0EMPAG"><title>Distribution.</title><p>Nearctic region (USA).</p></tp:treatment-sec><ref-list><ref id="B8"><mixed-citation xmlns:xlink="http://www.w3.org/1999/xlink" xlink:type="simple"><person-group><name name-style="western"><surname>Mao</surname><given-names>YT</given-names></name></person-group> (<year>1949</year>) <article-title>The species of ichneumon-flies of the genus <italic><tp:taxon-name><tp:taxon-name-part taxon-name-part-type="genus">Cardiochiles</tp:taxon-name-part></tp:taxon-name></italic> occurring in America north of Mexico.</article-title><source>Proceedings of the United States National Museum</source><volume>99</volume>(<issue>3237</issue>): <fpage>229</fpage>–<lpage>266</lpage>. <ext-link xlink:href="10.5479/si.00963801.99-3237.229" ext-link-type="doi" xlink:type="simple">https://doi.org/10.5479/si.00963801.99-3237.229</ext-link></mixed-citation></ref></ref-list></tp:taxon-treatment>
