# Supplementary material for: ﻿Three new species of Retusigaster Dangerfield, Austin & Whitfield, 1999 (Hymenoptera, Braconidae, Cardiochilinae) with an illustrated key to the New World species
Source: Zookeys. 2022 Apr 4;1092:47–62. doi: 10.3897/zookeys.1092.80560 (PMC9005462; doi:10.3897/zookeys.1092.80560)
Supplement: XML Treatment for Retusigaster rubidus [file zookeys.1092.80560-treatment10.xml]

<!DOCTYPE tp:taxon-treatment
  PUBLIC "-//TaxonX//DTD Taxonomic Treatment Publishing DTD v0 20100105//EN" "tax-treatment-NSO.dtd">
<tp:taxon-treatment xmlns:tp="http://www.plazi.org/taxpub"><tp:treatment-meta><kwd-group><label>Taxon classification</label><kwd>
                <named-content content-type="kingdom">Animalia</named-content>
              </kwd><kwd>
                <named-content content-type="order">Hymenoptera</named-content>
              </kwd><kwd>
                <named-content content-type="family">Braconidae</named-content>
              </kwd></kwd-group><mixed-citation publication-type="journal"><person-group><name><surname>Kang</surname><given-names>Ilgoo</given-names></name></person-group><article-title>﻿Three new species of <italic><tp:taxon-name><tp:taxon-name-part taxon-name-part-type="genus" reg="Retusigaster">Retusigaster</tp:taxon-name-part></tp:taxon-name></italic> Dangerfield, Austin &amp; Whitfield, 1999 (<tp:taxon-name><tp:taxon-name-part taxon-name-part-type="order">Hymenoptera</tp:taxon-name-part></tp:taxon-name>, <tp:taxon-name><tp:taxon-name-part taxon-name-part-type="family">Braconidae</tp:taxon-name-part></tp:taxon-name>, <tp:taxon-name><tp:taxon-name-part taxon-name-part-type="subfamily">Cardiochilinae</tp:taxon-name-part></tp:taxon-name>) with an illustrated key to the New World species</article-title><source>Zookeys</source><day>04</day><month>04</month><year>2022</year><volume>1092</volume><fpage>47</fpage><lpage>62</lpage><pub-id pub-id-type="doi">10.3897/zookeys.1092.80560</pub-id></mixed-citation></tp:treatment-meta><tp:nomenclature><label>﻿</label><tp:taxon-name>
              <object-id xmlns:xlink="http://www.w3.org/1999/xlink" content-type="arpha" xlink:type="simple">F5EBE3D3-CF0B-54FE-A21A-8AFEA0A21FD8</object-id>
              <tp:taxon-name-part taxon-name-part-type="genus" reg="Retusigaster">Retusigaster</tp:taxon-name-part>
              <tp:taxon-name-part taxon-name-part-type="species" reg="rubidus">rubidus</tp:taxon-name-part>
            </tp:taxon-name><tp:taxon-authority>(Mao, 1949)</tp:taxon-authority></tp:nomenclature><tp:treatment-sec sec-type="material" id="SECID0EUZAG"><title>Material examined.</title><p><bold><italic>Non-type specimens</italic></bold> Mexico • 3♀; seven miles east of San Luis Potosí; 3.vii.1987; 6225’; R. Wharton. USA • 1♀; same as previous except for collecting date and collector. 8.vii.1994; I. Mercado. Deposited in <named-content xmlns:xlink="http://www.w3.org/1999/xlink" content-type="dwc:institutional_code" xlink:title="Texas A&amp;M University Insect Collection" xlink:href="http://grbio.org/institution/texas-am-university-1" xlink:type="simple">TAMU</named-content>.</p></tp:treatment-sec><tp:treatment-sec sec-type="diagnosis" id="SECID0EE1AG"><title>Diagnosis.</title><p>Members of <italic><tp:taxon-name><tp:taxon-name-part taxon-name-part-type="genus" reg="Retusigaster">Retusigaster</tp:taxon-name-part><tp:taxon-name-part taxon-name-part-type="species" reg="rubidus">rubidus</tp:taxon-name-part></tp:taxon-name></italic> are most similar to those of <italic><tp:taxon-name><tp:taxon-name-part taxon-name-part-type="genus" reg="Retusigaster">R.</tp:taxon-name-part><tp:taxon-name-part taxon-name-part-type="species" reg="brevitarsis">brevitarsis</tp:taxon-name-part></tp:taxon-name></italic>. <italic><tp:taxon-name><tp:taxon-name-part taxon-name-part-type="genus" reg="Retusigaster">R.</tp:taxon-name-part><tp:taxon-name-part taxon-name-part-type="species" reg="rubidus">rubidus</tp:taxon-name-part></tp:taxon-name></italic> can be distinguished from other members by the following characters: body ~ 7.5 mm. notauli crenulate (Key image 3B); mesoscutum mostly orange pale; fore wing with pale stigma (Key image 6A); metasoma mostly orange pale.</p></tp:treatment-sec><tp:treatment-sec sec-type="description" id="SECID0EL2AG"><title>Description.</title><p>See <xref ref-type="bibr" rid="B9">Mercado and Wharton (2003)</xref>.</p><p><bold>Male.</bold> Unknown.</p></tp:treatment-sec><tp:treatment-sec sec-type="host" id="SECID0EZ2AG"><title>Host.</title><p>Unknown.</p></tp:treatment-sec><tp:treatment-sec sec-type="distribution" id="SECID0E52AG"><title>Distribution.</title><p>Nearctic region (USA and Mexico).</p></tp:treatment-sec><ref-list><ref id="B9"><mixed-citation xmlns:xlink="http://www.w3.org/1999/xlink" xlink:type="simple"><person-group><name name-style="western"><surname>Mercado</surname><given-names>I</given-names></name><name name-style="western"><surname>Wharton</surname><given-names>RA</given-names></name></person-group> (<year>2003</year>) <article-title>Mexican cardiochiline genera (<tp:taxon-name><tp:taxon-name-part taxon-name-part-type="order">Hymenoptera</tp:taxon-name-part></tp:taxon-name>: <tp:taxon-name><tp:taxon-name-part taxon-name-part-type="family">Braconidae</tp:taxon-name-part></tp:taxon-name>), including a preliminary assessment of species-groups in <italic><tp:taxon-name><tp:taxon-name-part taxon-name-part-type="genus">Toxoneuron</tp:taxon-name-part></tp:taxon-name></italic> Say and <italic><tp:taxon-name><tp:taxon-name-part taxon-name-part-type="genus">Retusigaster</tp:taxon-name-part></tp:taxon-name></italic> Dangerfield, Austin and Whitfield.</article-title><source>Journal of Natural History</source><volume>37</volume>(<issue>7</issue>): <fpage>845</fpage>–<lpage>902</lpage>. <ext-link xlink:href="10.1080/00222930110097167" ext-link-type="doi" xlink:type="simple">https://doi.org/10.1080/00222930110097167</ext-link></mixed-citation></ref></ref-list></tp:taxon-treatment>
