# Supplementary material for: ﻿Three new species of Retusigaster Dangerfield, Austin & Whitfield, 1999 (Hymenoptera, Braconidae, Cardiochilinae) with an illustrated key to the New World species
Source: Zookeys. 2022 Apr 4;1092:47–62. doi: 10.3897/zookeys.1092.80560 (PMC9005462; doi:10.3897/zookeys.1092.80560)
Supplement: XML Treatment for Retusigaster vanduzeei [file zookeys.1092.80560-treatment11.xml]

<!DOCTYPE tp:taxon-treatment
  PUBLIC "-//TaxonX//DTD Taxonomic Treatment Publishing DTD v0 20100105//EN" "tax-treatment-NSO.dtd">
<tp:taxon-treatment xmlns:tp="http://www.plazi.org/taxpub"><tp:treatment-meta><kwd-group><label>Taxon classification</label><kwd>
                <named-content content-type="kingdom">Animalia</named-content>
              </kwd><kwd>
                <named-content content-type="order">Hymenoptera</named-content>
              </kwd><kwd>
                <named-content content-type="family">Braconidae</named-content>
              </kwd></kwd-group><mixed-citation publication-type="journal"><person-group><name><surname>Kang</surname><given-names>Ilgoo</given-names></name></person-group><article-title>﻿Three new species of <italic><tp:taxon-name><tp:taxon-name-part taxon-name-part-type="genus" reg="Retusigaster">Retusigaster</tp:taxon-name-part></tp:taxon-name></italic> Dangerfield, Austin &amp; Whitfield, 1999 (<tp:taxon-name><tp:taxon-name-part taxon-name-part-type="order">Hymenoptera</tp:taxon-name-part></tp:taxon-name>, <tp:taxon-name><tp:taxon-name-part taxon-name-part-type="family">Braconidae</tp:taxon-name-part></tp:taxon-name>, <tp:taxon-name><tp:taxon-name-part taxon-name-part-type="subfamily">Cardiochilinae</tp:taxon-name-part></tp:taxon-name>) with an illustrated key to the New World species</article-title><source>Zookeys</source><day>04</day><month>04</month><year>2022</year><volume>1092</volume><fpage>47</fpage><lpage>62</lpage><pub-id pub-id-type="doi">10.3897/zookeys.1092.80560</pub-id></mixed-citation></tp:treatment-meta><tp:nomenclature><label>﻿</label><tp:taxon-name>
              <object-id xmlns:xlink="http://www.w3.org/1999/xlink" content-type="arpha" xlink:type="simple">10FD02B0-C2A1-5CEC-8011-26714A5E67B6</object-id>
              <tp:taxon-name-part taxon-name-part-type="genus" reg="Retusigaster">Retusigaster</tp:taxon-name-part>
              <tp:taxon-name-part taxon-name-part-type="species" reg="vanduzeei">vanduzeei</tp:taxon-name-part>
              <object-id xmlns:xlink="http://www.w3.org/1999/xlink" content-type="zoobank" xlink:type="simple">http://zoobank.org/6CF56EA2-C9D0-4CEA-B780-17D6D6613E66</object-id>
            </tp:taxon-name><tp:taxon-authority>Kang</tp:taxon-authority><tp:taxon-status xmlns:xlink="http://www.w3.org/1999/xlink" xlink:type="simple">sp. nov.</tp:taxon-status><xref ref-type="fig" rid="F5">Fig. 5A–H</xref></tp:nomenclature><tp:treatment-sec sec-type="material" id="SECID0ER4AG"><title>Material examined.</title><p><bold><italic>Holotype</italic></bold> USA • ♀; Nixon, Washoe County, Nevada; 30.vi.1927; EP Van Duzee. Holotype will be deposited in <named-content xmlns:xlink="http://www.w3.org/1999/xlink" content-type="dwc:institutional_code" xlink:title="California Academy of Sciences" xlink:href="http://grbio.org/institution/california-academy-sciences" xlink:type="simple">CAS</named-content>.</p></tp:treatment-sec><tp:treatment-sec sec-type="diagnosis" id="SECID0EB5AG"><title>Diagnosis.</title><p><italic><tp:taxon-name><tp:taxon-name-part taxon-name-part-type="genus" reg="Retusigaster">Retusigaster</tp:taxon-name-part><tp:taxon-name-part taxon-name-part-type="species" reg="vanduzeei">vanduzeei</tp:taxon-name-part></tp:taxon-name></italic> sp. nov. is most similar to <italic><tp:taxon-name><tp:taxon-name-part taxon-name-part-type="genus" reg="Retusigaster">R.</tp:taxon-name-part><tp:taxon-name-part taxon-name-part-type="species" reg="noguerai">noguerai</tp:taxon-name-part></tp:taxon-name></italic> Mercado. Using the following characters, the members of <italic><tp:taxon-name><tp:taxon-name-part taxon-name-part-type="genus" reg="Retusigaster">R.</tp:taxon-name-part><tp:taxon-name-part taxon-name-part-type="species" reg="vanduzeei">vanduzeei</tp:taxon-name-part></tp:taxon-name></italic> sp. nov. can be distinguished from other members the genus: inner and outer orbits orange (Fig. <xref ref-type="fig" rid="F5">5A–E</xref>); fore wing entirely infuscate (Fig. <xref ref-type="fig" rid="F5">5F</xref>); precoxal sulcus crenulate nearly reaching posterior margin (Fig. <xref ref-type="fig" rid="F5">5G</xref>); propodeal areola oval (Fig. <xref ref-type="fig" rid="F5">5H</xref>); metasoma entirely dark (Fig. <xref ref-type="fig" rid="F5">5B</xref>); T1 antero-laterally crenulate and postero-laterally slightly rugulose; T2 ~ 0.27 × longer than its posterior width (Fig. <xref ref-type="fig" rid="F5">5B, H</xref>).</p><fig id="F5" position="float" orientation="portrait"><object-id xmlns:xlink="http://www.w3.org/1999/xlink" content-type="doi" xlink:type="simple">10.3897/zookeys.1092.80560.figure5</object-id><object-id xmlns:xlink="http://www.w3.org/1999/xlink" content-type="arpha" xlink:type="simple">0DF6C813-AAA1-51BC-BFA8-BC939839145A</object-id><label>Figure 5.</label><caption><p><italic><tp:taxon-name><tp:taxon-name-part taxon-name-part-type="genus" reg="Retusigaster">Retusigaster</tp:taxon-name-part><tp:taxon-name-part taxon-name-part-type="species" reg="vanduzeei">vanduzeei</tp:taxon-name-part></tp:taxon-name></italic> sp. nov. <bold>A</bold> lateral habitus <bold>B</bold> dorsal habitus <bold>C</bold> anterior head <bold>D</bold> dorsal head <bold>E</bold> lateral head <bold>F</bold> wings <bold>G</bold> mesopleuron and metapleuron <bold>H</bold> scutellum to T3.</p></caption><graphic xmlns:xlink="http://www.w3.org/1999/xlink" xlink:href="zookeys-1092-047-g005.jpg" position="float" orientation="portrait" xlink:type="simple" id="oo_668122.jpg"><uri content-type="original_file" xlink:type="simple">https://binary.pensoft.net/fig/668122</uri></graphic></fig></tp:treatment-sec><tp:treatment-sec sec-type="description" id="SECID0EIBBG"><title>Description.</title><p>Body ~ 6.32 mm. <bold><italic>Head</italic></bold>: Head entirely with long setae. Antenna 37-segmented. Face width ~ 1.50 × longer than its height (96:64). Width of anterior ocellus ~ 0.80 × longer than POL (16:20). Eyes seemingly without interommatidial setae; median width of eye about ~ 1.15 × longer than the median width of gena in lateral view (45:39). Gena extended ventro-posteriorly into moderate prominence. Clypeus ~ 2.67 × longer than its height (72:27), with punctures; clypeal tubercles absent. Mandible bidentate. Maxillary palpus five-segmented. Labial palpus four-segmented. Galea short. Glossa short. Occipital carina absent. <bold><italic>Mesosoma</italic></bold>: Notauli entirely evenly crenulate. Scutellar sulcus ~ 0.30 × longer than width (22:74), with six carinae; lateral margins forming cup-like pit posteriorly. Postscutellar depression entirely rugulose. Pronotum mostly rugulose. Mesopleuron dorsally and ventrally with punctures, posterior margin strongly crenulate; precoxal sulcus crenulate nearly reaching posterior margin; epicnemial carina absent; episternal scrobe present. Metapleuron anteriorly smooth and posteriorly rugulose. Propodeum strongly rugulose, ~ 0.40 × longer than its median width (57:142); propodeal areola nearly oval, ~ 1.31 × longer than its maximum width (42:32); transverse carina absent. <bold><italic>Legs</italic></bold>: Basal spur on fore tibia ~ 0.58 × longer than length of basitarsus (29:50). Basal spur on mid tibia ~ 0.64 × longer than length of basitarsus (39:61). Hind tibia without apical cup-like projection; basal spur on hind tibia ~ 0.61 × longer than length of basitarsus (55:90); claws pectinate. <bold><italic>Wings</italic></bold>: Fore wing ~ 6.06 mm; second submarginal cell trapezoid, ~ 3.06 × longer than height (110:36); 1r absent; 3r absent; RS evenly curved; pterostigma about ~ 3.34 × longer than wide medially (117:35). Hind wing ~ 4.88 mm; 2r-m absent; 2–1A present reaching basal half. <bold><italic>Metasoma</italic></bold>: T1 ~ 1.13 × longer than its posterior width (79:70), antero-laterally crenulate and postero-laterally slightly rugulose. T2 ~ 0.27 × longer than its posterior width (37:136), ~ 0.55 × longer than T3 (37:67). Hypopygium without median longitudinal fold. Protruded ovipositor sheath ~ 0.46 × longer than length of hind basitarsus (41:90), apically setaceous. <bold>Color</bold>: Body mostly black. Wings entirely infuscate. Pterostigma entirely dark brown. Antenna dark brown. Inner and outer orbits orange. Mandible medially reddish brown. First laterotergite brown.</p></tp:treatment-sec><tp:treatment-sec sec-type="etymology" id="SECID0E6BBG"><title>Etymology.</title><p>Named in honor of Mr Edward P. Van Duzee, a former curator of <named-content xmlns:xlink="http://www.w3.org/1999/xlink" content-type="dwc:institutional_code" xlink:title="California Academy of Sciences" xlink:href="http://grbio.org/institution/california-academy-sciences" xlink:type="simple">CAS</named-content> and fellow of Entomological Society of America (ESA), the person who collected the specimen.</p></tp:treatment-sec><tp:treatment-sec sec-type="host" id="SECID0EKCBG"><title>Host.</title><p>Unknown.</p></tp:treatment-sec><tp:treatment-sec sec-type="distribution" id="SECID0EPCBG"><title>Distribution.</title><p><italic><tp:taxon-name><tp:taxon-name-part taxon-name-part-type="genus" reg="Retusigaster">Retusigaster</tp:taxon-name-part><tp:taxon-name-part taxon-name-part-type="species" reg="vanduzeei">vanduzeei</tp:taxon-name-part></tp:taxon-name></italic> sp. nov. is known from Nixon, Washoe County, Nevada, USA.</p></tp:treatment-sec></tp:taxon-treatment>
